# Supplementary material for: Dysregulation of miR-138-5p/RPS6KA1-AP2M1 Is Associated With Poor Prognosis in AML
Source: Front Cell Dev Biol. 2021 Feb 26;9:641629. doi: 10.3389/fcell.2021.641629 (PMC7959750; doi:10.3389/fcell.2021.641629)
Supplement: Supplementary Figure 1 — Clustering dendrograms of genes based on a dissimilarity measure (1-TOM). [file Data_Sheet_1.ZIP]

Archive with 11 entries (10 files):
- supplemental materials/
- supplemental materials/Figure S1.tif
- supplemental materials/Figure S2.tif
- supplemental materials/Table S1.docx
- supplemental materials/Table S2.docx
- supplemental materials/Table S3.docx
- supplemental materials/Table S4.docx
- supplemental materials/Table S5.docx
- supplemental materials/Table S6.docx
- supplemental materials/Table S7.docx
- supplemental materials/Table S8.docx
